# Supplementary material for: Present in the Aquatic Environment, Unclear Evidence in Top Predators—The Unknown Effects of Anti-Seizure Medication on Eurasian Otters (Lutra lutra) from Northern Germany
Source: Toxics. 2023 Mar 31;11(4):338. doi: 10.3390/toxics11040338 (PMC10142713; doi:10.3390/toxics11040338)
Supplement: Supplementary file 1 [file toxics-11-00338-s001.zip]

Archive with 1 entries (1 files):
- toxics-2290315-supplementary.pdf
